# Supplementary material for: Prenatal Choline Supplementation Alters One Carbon Metabolites in a Rat Model of Periconceptional Alcohol Exposure
Source: Nutrients. 2022 Apr 29;14(9):1874. doi: 10.3390/nu14091874 (PMC9100923; doi:10.3390/nu14091874)
Supplement: Supplementary file 1 [file nutrients-14-01874-s001.zip]

Archive with 1 entries (1 files):
- nutrients-1686368-supplementary.pdf
